# Supplementary material for: A Collagen Hydrolysate Containing Tripeptides Ameliorates Sarcopenia in Middle-Aged Mice
Source: Molecules. 2022 Apr 22;27(9):2718. doi: 10.3390/molecules27092718 (PMC9104253; doi:10.3390/molecules27092718)
Supplement: Supplementary file 1 [file molecules-27-02718-s001.zip]

Archive with 1 entries (1 files):
- molecules-1689593-supplementary.pdf
